# Supplementary material for: ABS Nanocomposites for Advanced Technical and Biomedical Applications
Source: Polymers (Basel). 2025 Mar 27;17(7):909. doi: 10.3390/polym17070909 (PMC11991112; doi:10.3390/polym17070909)
Supplement: Supplementary file 1 [file polymers-17-00909-s001.zip]

Archive with 1 entries (1 files):
- polymers-3531075-supplementary.pdf
